# Supplementary material for: Factors influencing access to primary healthcare services among households in urban slums of Mogadishu, Somalia: a cross-sectional study
Source: BMC Health Serv Res. 2026 Mar 24;26:620. doi: 10.1186/s12913-026-14413-5 (PMC13134230; doi:10.1186/s12913-026-14413-5)
Supplement: Supplementary file 1 — Supplementary Material 1 [file 12913_2026_14413_MOESM1_ESM.xlsx]

## Sheet: ورقة1
Supplementary Table S1. Questionnaire Items and Response Options
Section	Item	Response Options
A. Sociodemographic Information	1. Sex	( ) Male
		( ) Female
	2. Age group	( ) 18–29 years
		( ) 30–44 years
		( ) 45–59 years
		( ) 60 years and above
	3. Highest level of education completed	( ) No formal schooling
		( ) Primary school
		( ) Secondary school
		( ) College / University
	4. Marital status	( ) Married
		( ) Divorced
		( ) Widowed
		( ) Single
	5. Number of people living in your household (including yourself)	( ) 1–2
		( ) 3–4
		( ) 5–6
		( ) 7–8
		( ) 9 or more
B. Perceptions and Barriers to Healthcare	6. Most important action to improve access to primary healthcare	( ) Reduce the cost of services
		( ) Build closer health facilities
		( ) Ensure better availability of services (doctors, medicines)
		( ) Shorten waiting time
	7. Biggest barrier preventing access to primary healthcare	( ) Health facility is too far
		( ) Cost of services is too high
		( ) Waiting time is too long
		( ) Services I need are not available
C. Healthcare Experience and Factors Affecting Access	8. Type of healthcare facility most often visited for primary care	( ) Public (government-run) facility
		( ) Private facility
	9. Average waiting time before receiving care	( ) Less than 30 minutes
		( ) 30 minutes to 1 hour
		( ) More than 1 hour
	10. Affordability of healthcare services for you and your family	( ) Affordable
		( ) Not affordable
	11. Availability of primary healthcare facilities in your local area	( ) Yes
		( ) No
	12. Overall satisfaction with the quality of care received	( ) Satisfied
		( ) Not satisfied
	13. Comfort level in discussing health concerns with healthcare providers	( ) Comfortable
		( ) Not comfortable
